# Supplementary material for: Applying latent class assignments for accelerometry data to external populations: Data from the National Health and Nutrition Examination Survey 2003–2006
Source: Data Brief. 2016 Nov 9;9:926–30. doi: 10.1016/j.dib.2016.11.007 (PMC5118612; doi:10.1016/j.dib.2016.11.007)
Supplement: Supplementary file 1 — Supplementary material [file mmc3.zip]

Archive with 47 entries (43 files):
- LCA_Package_Youth/
- LCA_Package_Youth/DATA/
- LCA_Package_Youth/Documentation_Youth_LCA_macro.pdf
- LCA_Package_Youth/PGM/
- LCA_Package_Youth/STATS/
- LCA_Package_Youth/STATS/stats_cpm.sas7bdat
- LCA_Package_Youth/STATS/stats_cpm_12to14.sas7bdat
- LCA_Package_Youth/STATS/stats_cpm_15to17.sas7bdat
- LCA_Package_Youth/STATS/stats_cpm_6to11.sas7bdat
- LCA_Package_Youth/STATS/stats_cpm_boys.sas7bdat
- LCA_Package_Youth/STATS/stats_cpm_girls.sas7bdat
- LCA_Package_Youth/STATS/stats_cpm_inschool.sas7bdat
- LCA_Package_Youth/STATS/stats_cpm_outschool.sas7bdat
- LCA_Package_Youth/STATS/stats_lt.sas7bdat
- LCA_Package_Youth/STATS/stats_lt_12to14.sas7bdat
- LCA_Package_Youth/STATS/stats_lt_15to17.sas7bdat
- LCA_Package_Youth/STATS/stats_lt_6to11.sas7bdat
- LCA_Package_Youth/STATS/stats_lt_boys.sas7bdat
- LCA_Package_Youth/STATS/stats_lt_girls.sas7bdat
- LCA_Package_Youth/STATS/stats_lt_inschool.sas7bdat
- LCA_Package_Youth/STATS/stats_lt_outschool.sas7bdat
- LCA_Package_Youth/STATS/stats_mvpa.sas7bdat
- LCA_Package_Youth/STATS/stats_mvpa_12to14.sas7bdat
- LCA_Package_Youth/STATS/stats_mvpa_15to17.sas7bdat
- LCA_Package_Youth/STATS/stats_mvpa_6to11.sas7bdat
- LCA_Package_Youth/STATS/stats_mvpa_boys.sas7bdat
- LCA_Package_Youth/STATS/stats_mvpa_inschool.sas7bdat
- LCA_Package_Youth/STATS/stats_mvpa_outschool.sas7bdat
- LCA_Package_Youth/STATS/stats_sd.sas7bdat
- LCA_Package_Youth/STATS/stats_sd_12to14.sas7bdat
- LCA_Package_Youth/STATS/stats_sd_15to17.sas7bdat
- LCA_Package_Youth/STATS/stats_sd_6to11.sas7bdat
- LCA_Package_Youth/STATS/stats_sd_boys.sas7bdat
- LCA_Package_Youth/STATS/stats_sd_girls.sas7bdat
- LCA_Package_Youth/STATS/stats_sd_inschool.sas7bdat
- LCA_Package_Youth/STATS/stats_sd_outschool.sas7bdat
- LCA_Package_Youth/STATS/stats_vig.sas7bdat
- LCA_Package_Youth/STATS/stats_vig_12to14.sas7bdat
- LCA_Package_Youth/STATS/stats_vig_15to17.sas7bdat
- LCA_Package_Youth/STATS/stats_vig_6to11.sas7bdat
- LCA_Package_Youth/STATS/stats_vig_boys.sas7bdat
- LCA_Package_Youth/STATS/stats_vig_girls.sas7bdat
- LCA_Package_Youth/STATS/stats_vig_inschool.sas7bdat
- LCA_Package_Youth/STATS/stats_vig_outschool.sas7bdat
- LCA_Package_Youth/PGM/Generate_LCA_Macros_NHANES_Youth.sas
- LCA_Package_Youth/DATA/example_youth_cpm.sas7bdat
- Archive created by free jZip.url
