# Supplementary material for: Applying latent class assignments for accelerometry data to external populations: Data from the National Health and Nutrition Examination Survey 2003–2006
Source: Data Brief. 2016 Nov 9;9:926–30. doi: 10.1016/j.dib.2016.11.007 (PMC5118612; doi:10.1016/j.dib.2016.11.007)
Supplement: Supplementary file 3 — Supplementary material [file mmc2.zip]

Archive with 13 entries (9 files):
- LCA_Package_Adult/
- LCA_Package_Adult/DATA/
- LCA_Package_Adult/Documentation_Adult_LCA_macro.pdf
- LCA_Package_Adult/PGM/
- LCA_Package_Adult/STATS/
- LCA_Package_Adult/STATS/stats_cpm.sas7bdat
- LCA_Package_Adult/STATS/stats_mvcm.sas7bdat
- LCA_Package_Adult/STATS/stats_mvto.sas7bdat
- LCA_Package_Adult/STATS/stats_sd.sas7bdat
- LCA_Package_Adult/STATS/stats_sdb.sas7bdat
- LCA_Package_Adult/PGM/Generate_LCA_Macros_NHANES_Adults.sas
- LCA_Package_Adult/DATA/example_adult_cpm.sas7bdat
- Archive created by free jZip.url
