# Supplementary material for: Applying latent class assignments for accelerometry data to external populations: Data from the National Health and Nutrition Examination Survey 2003–2006
Source: Data Brief. 2016 Nov 9;9:926–30. doi: 10.1016/j.dib.2016.11.007 (PMC5118612; doi:10.1016/j.dib.2016.11.007)
Supplement: Supplementary file 3 — Supplementary material [file mmc2.zip › LCA_Package_Adult/PGM/Generate_LCA_Macros_NHANES_Adults.sas]

LIBNAME ADT '~\LCA_Package\STATS';
LIBNAME ANADT '~\LCA_Package\DATA';
/****************************************************************************************************************
 * Program: 
 * Description: MACRO written to assigns individuals to a latent class and provides the corresponding posterior 
				probabilities based on their pattern of accelerometry. (Physical activity and sedentary behavior 
				patterns using accelerometry from a national sample of United States adults.  Intl J Behavior 
				Nutrition Physical Activity.  2015 Feb 15;12(1):20. http://www.ijbnpa.org/content/12/1/20. 
				PMID:  25889192.)
 * author@: Molly Wen
 * modified@: 10/19/2015
******************************************************************************************************************/

**************** MACRO: GENERATE LATENT CLASSES ******************** 
Parameters input:
	INDT: (summarized) accelerometer data
	UID: unique ID of target study data
	NUMLC: number of latent classes assigned (fixed, please do not change)
	PA: common pre-fix of 7-day accelerometer measures from the target study data
	PATXT: common character for names of latent class variable and its posterior 
			probablities (fixed, please do not change)
	OUTDT: Output dataset with latent class variable and its posterior probablities generated
********************************************************************;
%MACRO ADULT_LCA_OUT(INDT=, UID=, NUMLC=, PA=, PATXT=, OUTDT=); 
	DATA &OUTDT; SET &INDT; IF _N_=1 THEN SET ADT.STATS_&PATXT; 
		ARRAY VR{7} VRC1-VRC7;
		ARRAY MN1{7} MN11-MN17; 						 
		ARRAY PMF1{7} PMF11-PMF17; 
		ARRAY MN2{7} MN21-MN27; 						 
		ARRAY PMF2{7} PMF21-PMF27; 
		ARRAY MN3{7} MN31-MN37; 						 
		ARRAY PMF3{7} PMF31-PMF37; 
		ARRAY MN4{7} MN41-MN47; 						 
		ARRAY PMF4{7} PMF41-PMF47; 
		ARRAY MN5{7} MN51-MN57; 						 
		ARRAY PMF5{7} PMF51-PMF57; 
		ARRAY MN6{7} MN61-MN67; 						 
		ARRAY PMF6{7} PMF61-PMF67; 
		ARRAY MN7{7} MN71-MN77; 						 
		ARRAY PMF7{7} PMF71-PMF77; 
		ARRAY X{7} &PA.1-&PA.7; 
		
		PRODUCT_PMF1=1; PRODUCT_PMF2=1; PRODUCT_PMF3=1; PRODUCT_PMF4=1; PRODUCT_PMF5=1; PRODUCT_PMF6=1; PRODUCT_PMF7=1;  
		DO I=1 TO 7; 
			IF X{I}>0 THEN DO;
				PMF1{I}=PDF('NORMAL', ROUND(X{I},1), MN1{I}, SQRT(VR{I})); PRODUCT_PMF1=PRODUCT_PMF1*PMF1{I}; 
				PMF2{I}=PDF('NORMAL', ROUND(X{I},1), MN2{I}, SQRT(VR{I})); PRODUCT_PMF2=PRODUCT_PMF2*PMF2{I}; 
				PMF3{I}=PDF('NORMAL', ROUND(X{I},1), MN3{I}, SQRT(VR{I})); PRODUCT_PMF3=PRODUCT_PMF3*PMF3{I}; 
				PMF4{I}=PDF('NORMAL', ROUND(X{I},1), MN4{I}, SQRT(VR{I})); PRODUCT_PMF4=PRODUCT_PMF4*PMF4{I}; 
				PMF5{I}=PDF('NORMAL', ROUND(X{I},1), MN5{I}, SQRT(VR{I})); PRODUCT_PMF5=PRODUCT_PMF5*PMF5{I}; 
				PMF6{I}=PDF('NORMAL', ROUND(X{I},1), MN6{I}, SQRT(VR{I})); PRODUCT_PMF6=PRODUCT_PMF6*PMF6{I}; 
				PMF7{I}=PDF('NORMAL', ROUND(X{I},1), MN7{I}, SQRT(VR{I})); PRODUCT_PMF7=PRODUCT_PMF7*PMF7{I}; 
			END; 
		END; 

		ARRAY CM{&NUMLC} CM1-CM&NUMLC;
		ARRAY CM_P{&NUMLC} CM_P1-CM_P&NUMLC;
		ARRAY PRD{&NUMLC} PRODUCT_PMF1-PRODUCT_PMF&NUMLC; 
		ARRAY PP{&NUMLC} PP_&PATXT.1-PP_&PATXT&NUMLC; 
		ARRAY CLASS{&NUMLC} CL1-CL&NUMLC; 
		TT_P=0;
		DO J=1 TO &NUMLC; CM_P{J}=CM{J}*PRD{J}; TT_P+CM_P{J}; END;
		MAX_PP=0; LC_&PATXT=1; 
		DO I=1 TO &NUMLC; 
			PP{I}=CM_P{I}/TT_P; 
			IF PP{I}>=MAX_PP THEN DO; MAX_PP=PP{I}; LC_&PATXT=I; END; 
		END; 

		KEEP &UID &PA.1-&PA.7 PP_&PATXT.1-PP_&PATXT&NUMLC LC_&PATXT; 

	RUN;
%MEND; 


***EXAMPLE of calling macro ***;

** COUNTS PER MIN; 
%ADULT_LCA_OUT(INDT=ANADT.EXAMPLE_ADULT_CPM, UID=SEQN, NUMLC=6, PA=CNTMIN_, PATXT=CPM, OUTDT=LC_CNTMIN_OUT); 

/*
** %MVPA TROIANO; 
%ADULT_LCA_OUT(INDT=, UID=SEQN, NUMLC=5, PA=PMVTO, PATXT=MVTO, OUTDT=LC_PMVTO_OUT); 

** %MVPA MATTHEWS; 
%ADULT_LCA_OUT(INDT=, UID=SEQN, NUMLC=6, PA=PMVCM, PATXT=MVCM, OUTDT=LC_PMVCM_OUT); 

** % SEDENTARY; 
%ADULT_LCA_OUT(INDT=, UID=SEQN, NUMLC=5, PA=PCTSD, PATXT=SD, OUTDT=LC_PSD_OUT); 

** % SEDENTARY; 
%ADULT_LCA_OUT(INDT=, UID=SEQN, NUMLC=7, PA=PSDB, PATXT=SDB, OUTDT=LC_PSDB_OUT); 
	
	
